# Supplementary material for: Neuronal excitatory-to-inhibitory balance is altered in cerebral organoid models of genetic neurological diseases
Source: Mol Brain. 2021 Oct 11;14:156. doi: 10.1186/s13041-021-00864-w (PMC8507222; doi:10.1186/s13041-021-00864-w)
Supplement: Supplementary file 2 — Additional file 2: This file contains codes used to extract the electrophysiology raw data for further analyses. [file 13041_2021_864_MOESM2_ESM.txt]

close all; clear all; clc;

ds = datastore('RawDataFileName.csv', 'TreatAsMissing','NA'); % create a datastore
warning('off')
% ds.ReadSize = 50000;
data = readall(ds);
fs = 1000;
p = 1;
q = 25;
t = resample((data.TimeStamp__s_),p,q);


trueE21 = resample(transpose(data.x21_ID_23__pV_),p,q);
trueE31 = resample(transpose(data.x31_ID_25__pV_),p,q);
trueE41 = resample(transpose(data.x41_ID_28__pV_),p,q);
trueE51 = resample(transpose(data.x51_ID_31__pV_),p,q);
trueE61 = resample(transpose(data.x61_ID_34__pV_),p,q);
trueE71 = resample(transpose(data.x71_ID_36__pV_),p,q); 

% trueEltrueEctrodtrueE 12 to 82
trueE12 = resample(transpose(data.x12_ID_20__pV_),p,q);
trueE22 = resample(transpose(data.x22_ID_21__pV_),p,q);
trueE32 = resample(transpose(data.x32_ID_24__pV_),p,q);
trueE42 = resample(transpose(data.x42_ID_29__pV_),p,q);
trueE52 = resample(transpose(data.x52_ID_30__pV_),p,q);
trueE62 = resample(transpose(data.x62_ID_35__pV_),p,q);
trueE72 = resample(transpose(data.x72_ID_38__pV_),p,q);
trueE82 = resample(transpose(data.x82_ID_39__pV_),p,q);

% trueEltrueEctrodtrueEs 13 to 83
trueE13 = resample(transpose(data.x13_ID_18__pV_),p,q);
trueE23 = resample(transpose(data.x23_ID_19__pV_),p,q);
trueE33 = resample(transpose(data.x33_ID_22__pV_),p,q);
trueE43 = resample(transpose(data.x43_ID_27__pV_),p,q);
trueE53 = resample(transpose(data.x53_ID_32__pV_),p,q);
trueE63 = resample(transpose(data.x63_ID_37__pV_),p,q);
trueE73 = resample(transpose(data.x73_ID_40__pV_),p,q);
trueE83 = resample(transpose(data.x83_ID_41__pV_),p,q);

% trueEltrueEctodtrueEs 14 to 84
trueE14 = resample(transpose(data.x14_ID_15__pV_),p,q);
trueE24 = resample(transpose(data.x24_ID_16__pV_),p,q);
trueE34 = resample(transpose(data.x34_ID_17__pV_),p,q);
trueE44 = resample(transpose(data.x44_ID_26__pV_),p,q);
trueE54 = resample(transpose(data.x54_ID_33__pV_),p,q);
trueE64 = resample(transpose(data.x64_ID_42__pV_),p,q);
trueE74 = resample(transpose(data.x74_ID_43__pV_),p,q);
trueE84 = resample(transpose(data.x84_ID_44__pV_),p,q);

% trueEltrueEctrodtrueEs 15 to 85
trueE15 = resample(transpose(data.x15_ID_14__pV_),p,q);
trueE25 = resample(transpose(data.x25_ID_13__pV_),p,q);
trueE35 = resample(transpose(data.x35_ID_12__pV_),p,q);
trueE45 = resample(transpose(data.x45_ID_3__pV_),p,q);
trueE55 = resample(transpose(data.x55_ID_56__pV_),p,q);
trueE65 = resample(transpose(data.x65_ID_47__pV_),p,q);
trueE75 = resample(transpose(data.x75_ID_46__pV_),p,q);
trueE85 = resample(transpose(data.x85_ID_45__pV_),p,q);

% trueEltrueEctrodtrueEs 16 to 86
trueE16 = resample(transpose(data.x16_ID_11__pV_),p,q);
trueE26 = resample(transpose(data.x26_ID_10__pV_),p,q);
trueE36 = resample(transpose(data.x36_ID_7__pV_),p,q);
trueE46 = resample(transpose(data.x46_ID_2__pV_),p,q);
trueE56 = resample(transpose(data.x56_ID_57__pV_),p,q);
trueE66 = resample(transpose(data.x66_ID_52__pV_),p,q);
trueE76 = resample(transpose(data.x76_ID_49__pV_),p,q);
trueE86 = resample(transpose(data.x86_ID_48__pV_),p,q);

% trueEltrueEctrodtrueEs 17 to 87
trueE17 = resample(transpose(data.x17_ID_9__pV_),p,q);
trueE27 = resample(transpose(data.x27_ID_8__pV_),p,q);
trueE37 = resample(transpose(data.x37_ID_5__pV_),p,q);
trueE47 = resample(transpose(data.x47_ID_0__pV_),p,q);
trueE57 = resample(transpose(data.x57_ID_59__pV_),p,q);
trueE67 = resample(transpose(data.x67_ID_54__pV_),p,q);
trueE77 = resample(transpose(data.x77_ID_51__pV_),p,q);
trueE87 = resample(transpose(data.x87_ID_50__pV_),p,q);

% trueEltrueEctrodtrueEs 28 to 78
trueE28 = resample(transpose(data.x28_ID_6__pV_),p,q);
trueE38 = resample(transpose(data.x38_ID_4__pV_),p,q);
trueE48 = resample(transpose(data.x48_ID_1__pV_),p,q);
trueE58 = resample(transpose(data.x58_ID_58__pV_),p,q);
trueE68 = resample(transpose(data.x68_ID_55__pV_),p,q);
trueE78 = resample(transpose(data.x78_ID_53__pV_),p,q);


falseE21 = (NaN./trueE21);
falseE31= (NaN./trueE21);
falseE41= (NaN./trueE21);
falseE51= (NaN./trueE21);
falseE61= (NaN./trueE21);
falseE71= (NaN./trueE21);
falseE12= (NaN./trueE21);
falseE22= (NaN./trueE21);
falseE32= (NaN./trueE21);
falseE42= (NaN./trueE21);
falseE52= (NaN./trueE21);
falseE62= (NaN./trueE21);
falseE72= (NaN./trueE21);
falseE82= (NaN./trueE21);
falseE13= (NaN./trueE21);
falseE23= (NaN./trueE21);
falseE33= (NaN./trueE21);
falseE43= (NaN./trueE21);
falseE53= (NaN./trueE21);
falseE63= (NaN./trueE21);
falseE73= (NaN./trueE21);
falseE83= (NaN./trueE21);
falseE14= (NaN./trueE21);
falseE24= (NaN./trueE21);
falseE34= (NaN./trueE21);
falseE44= (NaN./trueE21);
falseE54= (NaN./trueE21);
falseE64= (NaN./trueE21);
falseE74= (NaN./trueE21);
falseE84= (NaN./trueE21);
falseE15= (NaN./trueE21);
falseE25= (NaN./trueE21);
falseE35= (NaN./trueE21);
falseE45= (NaN./trueE21);
falseE55= (NaN./trueE21);
falseE65= (NaN./trueE21);
falseE75= (NaN./trueE21);
falseE85= (NaN./trueE21);
falseE16= (NaN./trueE21);
falseE26= (NaN./trueE21);
falseE36= (NaN./trueE21);
falseE46= (NaN./trueE21);
falseE56= (NaN./trueE21);
falseE66= (NaN./trueE21);
falseE76= (NaN./trueE21);
falseE86= (NaN./trueE21);
falseE17= (NaN./trueE21);
falseE27= (NaN./trueE21);
falseE37= (NaN./trueE21);
falseE47= (NaN./trueE21);
falseE57= (NaN./trueE21);
falseE67= (NaN./trueE21);
falseE77= (NaN./trueE21);
falseE87= (NaN./trueE21);
falseE28= (NaN./trueE21);
falseE38= (NaN./trueE21);
falseE48= (NaN./trueE21);
falseE58= (NaN./trueE21);
falseE68= (NaN./trueE21);
falseE78= (NaN./trueE21);

Electrodes layout
Vall =             [{trueE21,trueE31,trueE41,trueE51,trueE61,trueE71, ...
              trueE12,trueE22,trueE32,trueE42,trueE52,trueE62,trueE72,trueE82, ...
              trueE13,trueE23,trueE33,trueE43,trueE53,trueE63,trueE73,trueE83, ...
              trueE14,trueE24,trueE34,trueE44,trueE54,trueE64,trueE74,trueE84, ...
              trueE15,trueE25,trueE35,trueE45,trueE55,trueE65,trueE75,trueE85, ...
              trueE16,trueE26,trueE36,trueE46,trueE56,trueE66,trueE76,trueE86, ...
              trueE17,trueE27,trueE37,trueE47,trueE57,trueE67,trueE77,trueE87, ...
                      trueE28,trueE38,trueE48,trueE58,trueE68,trueE78}];

                  
for VL = 1:length(Vall)
    V1 = Vall{1,VL}(1,:);
    if (isnan(V1))
        Vall{1,VL} =[];
        
    end
end


Vlabels = [{'E21','E31','E41','E51','E61','E71','E12','E22','E32','E42','E52','E62','E72','E82','E13','E23','E33','E43','E53','E63','E73','E83','E14','E24','E34','E44','E54','E64','E74','E84','E15','E25','E35','E45','E55','E65','E75','E85','E16','E26','E36','E46','E56','E66','E76','E86','E17','E27','E37','E47','E57','E67','E77','E87','E28','E38','E48','E58','E68','E78'}];
XData = [[2:1:7],[1:1:8],[1:1:8],[1:1:8],[1:1:8],[1:1:8],[1:1:8],[2:1:7]];
YData = flip([[1,1,1,1,1,1],[2,2,2,2,2,2,2,2],[3,3,3,3,3,3,3,3],[4,4,4,4,4,4,4,4],[5,5,5,5,5,5,5,5],[6,6,6,6,6,6,6,6],[7,7,7,7,7,7,7,7],[8,8,8,8,8,8]]);

XData = XData(~cellfun('isempty',Vall));
XData = reshape(XData,[],1);
YData = YData(~cellfun('isempty',Vall));
YData = reshape(YData,[],1);

Vlabels = Vlabels(~cellfun('isempty',Vall));
Vlabels = reshape(Vlabels,[],1);

V = Vall(~cellfun('isempty',Vall));   
V = reshape(V,[],1);

save("SaveToFileName.mat",'V','Vlabels','XData','YData','-nocompression');
