# Supplementary material for: Neuronal excitatory-to-inhibitory balance is altered in cerebral organoid models of genetic neurological diseases
Source: Mol Brain. 2021 Oct 11;14:156. doi: 10.1186/s13041-021-00864-w (PMC8507222; doi:10.1186/s13041-021-00864-w)
Supplement: Supplementary file 3 — Additional file 3: This file contains codes used to calculate the connectivity based on the relative oscillatory power. [file 13041_2021_864_MOESM3_ESM.txt]

close all; clear all; clc;

tic
x = load("FileName.mat");
DeltaP = zeros(60,'int64');

DeltaP = double(DeltaP(:,length(x.V)));
ThetaP = DeltaP;
AlphaP = DeltaP;
BetaP = DeltaP;
GammaP = DeltaP;
GammaplusP = DeltaP;

for xi = 1:length(x.V)
    channel = x.V{xi,1};
    [DeltaP(:,xi), ThetaP(:,xi), AlphaP(:,xi), BetaP(:,xi), GammaP(:,xi),GammaplusP(:,xi)] = binnedPowers(channel);
end
toc


Vlabels = x.Vlabels;
Xlocations = x.XData;
Ylocations = x.YData;
[GraphParameters,PosWeight,NegWeight,PercentageConnectivity] = channelConn(GammaplusP,Vlabels,Xlocations,Ylocations,[1 1.2 1.4 1.6 1.8 2],[1.2 1.4 1.6 1.8 3 5],[0.1 .5 1],[.4 .6 .6],[.1 .8 .1],[.8 .6 .1],[.8 .2 0],[1 0 0]);


 function [deltaP,deltaF,thetaP,thetaF,alphaP,alphaF,betaP,betaF,gammaP,gammaF,gammaplusP,gammaplusF] = wsstpw(x) % a function to calculate the power of each narrow frequency range and the specific frequency where the pwelch power peaked
Fs = 480; % sampling frequency, the raw data was resampled at 1000Hz

[sst, f] = wsst(x,Fs); % use wsst to transform signal to time-freq domain

xrec_delta = iwsst(sst,f,[2 4])./1000000; % decomposing the data into narrow band frequency range
xrec_theta = iwsst(sst,f,[4 8])./1000000;
xrec_alpha = iwsst(sst,f,[8 13])./1000000;
xrec_beta = iwsst(sst,f,[13 32])./1000000;
xrec_gamma = iwsst(sst,f,[32 100])./1000000; 
xrec_gammaplus = iwsst(sst,f,[100 200])./1000000; 

 [Pwdelta,Fwdelta] = pwelch(xrec_delta,1000,500,1000,Fs,'power'); % use pwelch to calculate the osc powers
 [Pwtheta,Fwtheta] = pwelch(xrec_theta,1000,500,1000,Fs,'power');
 [Pwalpha,Fwalpha] = pwelch(xrec_alpha,1000,500,1000,Fs,'power');
 [Pwbeta,Fwbeta] = pwelch(xrec_beta,1000,500,1000,Fs,'power');
 [Pwgamma,Fwgamma] = pwelch(xrec_gamma,1000,500,1000,Fs,'power');
 [Pwgammaplus,Fwgammaplus] = pwelch(xrec_gammaplus,1000,500,1000,Fs,'power');
 
  [pwrwl_delta,idxwl_delta] = max(Pwdelta); % determine the max power and the corresponding frequency, and replace all 0 with nan
 deltaF = Fwdelta(idxwl_delta);
 deltaP = pwrwl_delta;
 if deltaF ==0
     deltaF = NaN;
 end 
 if deltaP ==0
     deltaP =NaN;
 end 
  [pwrwl_theta,idxwl_theta] = max(Pwtheta);
 thetaF = Fwtheta(idxwl_theta);
 thetaP = pwrwl_theta;
 if thetaF ==0
     thetaF = NaN;
 end 
 if thetaP ==0
     thetaP =NaN;
 end 
  [pwrwl_alpha,idxwl_alpha] = max(Pwalpha);
 alphaF = Fwalpha(idxwl_alpha);
 alphaP = pwrwl_alpha;
 if alphaF ==0
     alphaF = NaN;
 end 
 if alphaP ==0
     alphaP =NaN;
 end 
  [pwrwl_beta,idxwl_beta] = max(Pwbeta);
 betaF = Fwbeta(idxwl_beta);
 betaP = pwrwl_beta;
 if betaF ==0
     betaF = NaN;
 end 
 if betaP ==0
     betaP =NaN;
 end 
  [pwrwl_gamma,idxwl_gamma] = max(Pwgamma);
 gammaF = Fwgamma(idxwl_gamma);
 gammaP = pwrwl_gamma;
 if gammaF ==0
     gammaF = NaN;
 end 
 if gammaP ==0
     gammaP =NaN;
 end 
 [pwrwl_gammaplus,idxwl_gammaplus] = max(Pwgammaplus);
 gammaplusF = Fwgammaplus(idxwl_gammaplus);
gammaplusP = pwrwl_gammaplus;
if gammaplusF ==0
     gammaplusF = NaN;
 end 
 if gammaplusP ==0
     gammaplusP =NaN;
 end 
end  

%AAAA5555555

function [DeltaP, ThetaP, AlphaP, BetaP, GammaP,GammaplusP] = binnedPowers(channel) % binned the whole recording to 0.5sec time fragments and calculate the power of each fragment

ChannelL = length(channel);
Channelbin = ChannelL/60;


DeltaP = zeros(size(1:60))';
ThetaP = DeltaP;
AlphaP = DeltaP;
BetaP = DeltaP;
GammaP = DeltaP;
GammaplusP = DeltaP;

ik = 1:Channelbin:ChannelL-Channelbin;
iik = Channelbin:Channelbin:ChannelL;
ikiik = [ik;iik(1,1:59)];


for ik = 1:length(ikiik)
    ik1 = int64(ikiik(1,ik));
    ik2 = int64(ikiik(2,ik));
    
    ch = channel(1,ik1:ik2);
    
    [DeltaP(ik,1),~,ThetaP(ik,1),~,AlphaP(ik,1),~,BetaP(ik,1),~,GammaP(ik,1),~,GammaplusP(ik,1),~] = wsstpw(ch); % use the function #1 to calculate osc power of each fragment
    
end 
end

%%%%%%%%%%%%%%%%%%%%%%%

function [GraphParameters1,PosWeight,NegWeight,PercentageConnectivity] = channelConn(OPower,Vlabels,Xlocations,Ylocations,ThresholdFactor1,ThresholdFactor2,color1,color2,color3,color4,color5,color6)

for ref = 1:length(OPower(:,31))    
OPower(ref,:) = OPower(ref,1:end) - OPower(ref,31);
end

[R,P] = corrcoef(OPower); %% calculate the correlation coeff of osc powers between channels. R is the Pearson's corr. coeff. and P is the p-value with 95% CI

R(31,:) = 0;
R(:,31) = 0;
R(31,31) =1;

ThresholdFactor1L = length(ThresholdFactor1);

for trholding = 1:ThresholdFactor1L
    ThresholdF1 = ThresholdFactor1(1,trholding);
    ThresholdF2 = ThresholdFactor2(1,trholding);
    ThR1{1,trholding} = thresholding(R,ThresholdF1,ThresholdF2);
end


for iz = 1:length(R) % replace all the abs correlations of each electrode by 0. 
    P(iz,iz) = 0;
    R(iz,iz) = 0;
end

GraphParameters1 =graph(ThR1{1,1},Vlabels,'upper','omitselfloop'); % draw the connectivity graph
GraphParameters2 =graph(ThR1{1,2},Vlabels,'upper','omitselfloop');
GraphParameters3 =graph(ThR1{1,3},Vlabels,'upper','omitselfloop');
GraphParameters4 =graph(ThR1{1,4},Vlabels,'upper','omitselfloop');
GraphParameters5 =graph(ThR1{1,5},Vlabels,'upper','omitselfloop');
GraphParameters6 =graph(ThR1{1,6},Vlabels,'upper','omitselfloop');

[PosX,PosY] = find(GraphParameters1.Edges.Weight>0); % find the X and Y positions of those with positive corr coeff
PosWeight = zeros(size(1:1:length(PosX)))'; 
PosChannels = string([PosWeight,PosWeight]); % preps for the loop below

for pi = 1:length(PosX) % List the postivie corr coeffs and their corresponding electrodes 
    PosX1 = PosX(pi,1);
    PosY1 = PosY(pi,1);
    
    PosWeight(pi,:) = GraphParameters1.Edges.Weight(PosX1,PosY1);
    PosChannels(pi,:) = GraphParameters1.Edges.EndNodes(PosX1,PosY1);
end


[NegX,NegY] = find(GraphParameters1.Edges.Weight<0); % find the X and Y positions of those with negative corr coeff and repeat the same as done for the positive ones
NegWeight = zeros(size(1:1:length(NegX)))';
NegChannels = string([NegWeight,NegWeight]);
for ni = 1:length(NegX)
    NegX1 = NegX(ni,1);
    
    NegY1 = NegY(ni,1);

    NegWeight(ni,:) = GraphParameters1.Edges.Weight(NegX1,NegY1);
    NegChannels(ni,:) = GraphParameters1.Edges.EndNodes(NegX1,NegY1);
end

PossibleEdges = length(Vlabels); % determine the number of positive correlations by the length of the positive edges

Connectedelectrodes = [GraphParameters1.Edges.EndNodes(:,1);GraphParameters1.Edges.EndNodes(:,2)]; % concartenate connected electrodes to be exported

PosChannels = [PosChannels(:,1);PosChannels(:,2)]; % positive correlation channels

NegChannels = [NegChannels(:,1);NegChannels(:,2)]; % negativ correlation channels

ConnectedChannelsZeros1 = table(zeros(size(1:1:length(Vlabels)))','VariableNames',{'z1'}); %preps for the loop below
ConnectedChannelsZeros2 =table(zeros(size(1:1:length(Vlabels)))','VariableNames',{'z2'});
ConnectedChannelsZeros3 = table(zeros(size(1:1:length(Vlabels)))','VariableNames',{'z3'});

ConnectedChannels = {[ConnectedChannelsZeros1,ConnectedChannelsZeros2,ConnectedChannelsZeros3]}; %prep for the loop below

for vi = 1:length(Vlabels) % Count the total connected electrodes and those connected with positive correlations and those with negative correlations
    viL = Vlabels{vi,1};
    
    ConnElectrodes = count(Connectedelectrodes,viL);
    
    ConnPosElectrodes = count(PosChannels,viL);
    
    ConnNegElectrodes = count(NegChannels,viL);
    
    ConnectedChannels{vi,1} = max(ConnElectrodes);
    
    ConnectedChannels{vi,2} = max(ConnPosElectrodes);
    
    ConnectedChannels{vi,3} = max(ConnNegElectrodes);  
end
PercentageOfTotalConnectedNodes = (sum(cell2mat(ConnectedChannels(:,1)))/PossibleEdges)*100; % calculate the % of connected electrodes and those with positive and negative correlations
PercentageOfPosConnectedNodes = (sum(cell2mat(ConnectedChannels(:,2)))/PossibleEdges)*100;
PercentageOfNegativeConnnectedNodes = PercentageOfTotalConnectedNodes-PercentageOfPosConnectedNodes;

PercentageConnectivity = [PercentageOfTotalConnectedNodes;PercentageOfPosConnectedNodes;PercentageOfNegativeConnnectedNodes]'; % Concatenate to export as results

p1 = plot(GraphParameters1,'Layout',"auto")
p1.XData = Xlocations;
p1.YData = Ylocations;
p1.MarkerSize = 5;
p1.NodeLabel = [];
p1.LineWidth = 1;
p1.EdgeColor = color1;

hold on

p2 = plot(GraphParameters2,'Layout',"auto")
p2.XData = Xlocations;
p2.YData = Ylocations;
p2.MarkerSize = 5;
p2.NodeLabel = [];
p2.LineWidth = 1;
p2.EdgeColor = color2;

p3 = plot(GraphParameters3,'Layout',"auto")
p3.XData = Xlocations;
p3.YData = Ylocations;
p3.MarkerSize = 5;
p3.NodeLabel = [];
p3.LineWidth = 1.5;
p3.EdgeColor = color3;

p4 = plot(GraphParameters4,'Layout',"auto")
p4.XData = Xlocations;
p4.YData = Ylocations;
p4.MarkerSize = 5;
p4.NodeLabel = [];
p4.LineWidth = 1.5;
p4.EdgeColor = color4;

p5 = plot(GraphParameters5,'Layout',"auto")
p5.XData = Xlocations;
p5.YData = Ylocations;
p5.MarkerSize = 5;
p5.NodeLabel = [];
p5.LineWidth = 1.5;
p5.EdgeColor = color5;

p6 = plot(GraphParameters6,'Layout',"auto")
p6.XData = Xlocations;
p6.YData = Ylocations;
p6.MarkerSize = 6;
p6.NodeLabel = [];
p6.LineWidth = 1.5;
p6.EdgeColor = color6;
p6.NodeColor = [0 0 0];
hold off
end

function ThR = thresholding(R,ThresholdFactor1,ThresholdFactor2)
Rmedian = median(R,"all","omitnan"); % determine the median of the R or the Pearson's coeff

Rstd1 = std(R,0,"all")*ThresholdFactor1; % determine the standard dev (std) of the R
Rstd2 = std(R,0,"all")*ThresholdFactor2;

TR1 = Rmedian+Rstd1; % TR or the threshold to determine the correlations or connectivity are significant for the purpose of this study, which is
                   % 1std above the median
TR2 = Rmedian+Rstd2; 

[xalph, yalpha] = find(R >= TR1 & R <= TR2); % Thresholding the Rs

ThR = zeros(size(R)); % temp fro the loop below

for id = 1:length(xalph) % organize the electrodes to their positions and assign their corresponding significant correlations
    xal = xalph(id,1);
    yal = yalpha(id,1);
    ThR(xal,yal) = R(xal,yal);
end 
end
