# Supplementary material for: Neuronal excitatory-to-inhibitory balance is altered in cerebral organoid models of genetic neurological diseases
Source: Mol Brain. 2021 Oct 11;14:156. doi: 10.1186/s13041-021-00864-w (PMC8507222; doi:10.1186/s13041-021-00864-w)
Supplement: Supplementary file 4 — Additional file 4: This file contains codes used to calculate the phase-amplitude coupling. [file 13041_2021_864_MOESM4_ESM.txt]

close all; clear all; clc;


[FileNames,outputFiles] = ListFiles('FilePathToRawDataFiles',10);


Lx = length(FileNames);

PAC_combined = zeros([6 12]);

s = [1:Lx];

filename = 'FilenameToSaveResults.xlsx';


for k = 1:Lx
    sheetname = outputFiles{k,1};
    Vfile = FileNames{k,1};
   
    V = load(Vfile);
    
    PAC_combined = pacMEA(V,filename,sheetname,k);
end


function PAC_combined = pacMEA(V,filename,sheetname,sheetnumber)  
V = V.V;
   
tic
MID = zeros([6 60]);
dkD= zeros([6 60]);
MIT= zeros([6 60]);
dkT= zeros([6 60]);
MIA= zeros([6 60]);
dkA= zeros([6 60]);
MIB= zeros([6 60]);
dkB= zeros([6 60]);
MIG= zeros([6 60]);
dkG= zeros([6 60]);
MIGP= zeros([6 60]);
dkGP= zeros([6 60]);


for i = 1:length(V)
aa =V{i,1}(1,1:66114);

[MID(:,i), dkD(:,i),MIT(:,i),dkT(:,i)] = Mi(aa);
[MIA(:,i), dkA(:,i),MIB(:,i),dkB(:,i)] = MiA(aa);
[MIG(:,i), dkG(:,i),MIGP(:,i),dkGP(:,i)] = MiG(aa);
end 
toc
   MID =mean(MID,2);
   dkD =mean(dkD,2);
   MIT =mean(MIT,2);
   dkT =mean(dkT,2);
   
   MIA =mean(MIA,2);
   dkA =mean(dkA,2);
   MIB =mean(MIB,2);
   dkB =mean(dkB,2);
   
   MIG =mean(MIG,2);
   dkG =mean(dkG,2);
   MIGP =mean(MIGP,2);
   dkGP =mean(dkGP,2);
    
  PAC_combined = table(MID,MIT,MIA,MIB,MIG,MIGP,dkD,dkT,dkA,dkB,dkG,dkGP,'VariableNames',{'MID','MIT','MIA','MIB','MIG','MIGP','dkD','dkT','dkA','dkB','dkG','dkGP'},'RowNames',{'Theta','Alpha','Beta','Gamma','100-200Hz','200-400Hz'});
  
  s = num2str(sheetnumber);
  
  sheetname = strcat(sheetname,s);
  
  
  writetable(PAC_combined,filename,'Sheet',sheetname,'WriteRowNames',true,"Range",'A1');
  
end

function [filenames,outputFiles] = ListFiles(filePath,nameL)
A = dir(filePath); % list details of the files in the filepath
filenames = A(3:end,1); filenames = {filenames.name}.'; % list only the filenames
filenamesL = length(filenames); % filenames length

for oi = 1:filenamesL
    
outputFiles{oi,1} = filenames{oi,1}(1,1:nameL);
filenames{oi,1} = strcat(filePath,'\',filenames{oi,1});

end 
end
