# Supplementary material for: Neuronal excitatory-to-inhibitory balance is altered in cerebral organoid models of genetic neurological diseases
Source: Mol Brain. 2021 Oct 11;14:156. doi: 10.1186/s13041-021-00864-w (PMC8507222; doi:10.1186/s13041-021-00864-w)
Supplement: Supplementary file 7 — Additional file 7: This file contains a function, [MIG, ~ ,MIGP, ~] = MiG(x), used in the Additional file 4 to calculate the modulation index (MI) of the lower gamma (G) and upper gamma (GP) phases in the local field potential (x). [file 13041_2021_864_MOESM7_ESM.m]

function [MIG,dkG,MIGP,dkGP] = MiG(x)

[sst, f] = wsst(x,1000);
xrec_delta = iwsst(sst,f,[1 4]);
xrec_theta = iwsst(sst,f,[5 8]);
xrec_alpha = iwsst(sst,f,[9 13]);
xrec_beta = iwsst(sst,f,[14 32]);
xrec_gamma = iwsst(sst,f,[33 100]);
xrec_gammaplus = iwsst(sst,f,[101 200]);
xrec_Bp = iwsst(sst,f,[200 400]);


wtDelta = wsst(xrec_delta);
wtTheta = wsst(xrec_theta);
wtAlpha = wsst(xrec_alpha);
wtBeta = wsst(xrec_beta);
wtGamma = wsst(xrec_gamma);
wtGammmaplus =wsst(xrec_gammaplus);
wtBrb = wsst(xrec_Bp);
%----------------------------------------------

Gamma_phase = angle(hilbert(xrec_gamma));

%----------------------------------------

Theta = abs(wtTheta.^2);
    if Theta ==0
    Theta =NaN;
    end
    AmpTheta = mean(Theta*0,"omitnan");
Alpha =abs(wtAlpha.^2);
    if Alpha ==0
    Alpha =NaN;
    end
    AmpAlpha = mean(Alpha*0,"omitnan");
Beta =abs(wtBeta.^2);
    if Beta ==0
    Beta =NaN;
    end
    AmpBeta = mean(Beta*0,"omitnan");
Gamma =abs(wtGamma.^2);
    if Gamma ==0
    Gamma =NaN;
    end
    AmpGamma = mean(Gamma*0,"omitnan");
Gammaplus =abs(wtGammmaplus.^2);
    if Gammaplus ==0
    Gammaplus =NaN;
    end
    AmpGammaplus = mean(Gammaplus,"omitnan");
Brb = (abs(wtBrb.^2));
    if Brb ==0
    Brb =NaN;
    end
    AmpBrb = mean(Brb,"omitnan");
Amp = [{AmpTheta;AmpAlpha;AmpBeta;AmpGamma;AmpGammaplus;AmpBrb}];

MIG = zeros([6 1]);
dkG = zeros([6 1]);

for i = 1:length(Amp)
    Ampl = Amp{i,1}(:,:);
 [MIG(i,:),dkG(i,:)]=modulationIndex(Gamma_phase',Ampl);   
end
%===================================================    
Gammaplus_phase = angle(hilbert(xrec_gammaplus));

%------------------------------------------------
Theta1 = abs(wtDelta.^2);
    if Theta1 ==0
    Theta1 =NaN;
    end
    AmpTheta1 = mean(Theta1*0,"omitnan");
Alpha1 =abs(wtAlpha.^2);
    if Alpha1 ==0
    Alpha1 =NaN;
    end
    AmpAlpha1 = mean(Alpha1*0,"omitnan");
Beta1 =abs(wtBeta.^2);
    if Beta1 ==0
    Beta1 =NaN;
    end
    AmpBeta1 = mean(Beta1*0,"omitnan");
Gamma1 =abs(wtGamma.^2);
    if Gamma1 ==0
    Gamma1 =NaN;
    end
    AmpGamma1 = mean(Gamma1*0,"omitnan");
Gammaplus1 =abs(wtGammmaplus.^2);
    if Gammaplus1 ==0
    Gammaplus1 =NaN;
    end
    AmpGammaplus1 = mean(Gammaplus1*0,"omitnan");
Brb1 = (abs(wtBrb.^2));
    if Brb1 ==0
    Brb1 =NaN;
    end
    AmpBrb1 = mean(Brb1,"omitnan");
Amp2 = [{AmpTheta1;AmpAlpha1;AmpBeta1;AmpGamma1;AmpGammaplus1;AmpBrb1}];

MIGP = zeros([6 1]);
dkGP = zeros([6 1]);

for ii = 1:length(Amp2)
    Ampl1 = Amp2{ii,1}(:,:);
 [MIGP(ii,:),dkGP(ii,:)]=modulationIndex(Gammaplus_phase',Ampl1);   
end

end
